# Supplementary material for: Oxaliplatin resistance in colorectal cancer enhances TRAIL sensitivity via death receptor 4 upregulation and lipid raft localization
Source: eLife. 2021 Aug 3;10:e67750. doi: 10.7554/eLife.67750 (PMC8331188; doi:10.7554/eLife.67750)
Supplement: Figure 2—source data 3. [file elife-67750-fig2-data3.zip]

Archive with 3 entries (3 files):
- Figure 2-source data 3 (blots)/Caspase10 SW620 - Annotated.zip
- Figure 2-source data 3 (blots)/Caspase10 SW620 control - Annotated.zip
- Figure 2-source data 3 (blots)/Figure 2-source data 3.pdf
