# Supplementary material for: Oxaliplatin resistance in colorectal cancer enhances TRAIL sensitivity via death receptor 4 upregulation and lipid raft localization
Source: eLife. 2021 Aug 3;10:e67750. doi: 10.7554/eLife.67750 (PMC8331188; doi:10.7554/eLife.67750)
Supplement: Figure 3—figure supplement 5—source data 2. [file elife-67750-fig3-figsupp5-data2.zip]

Archive with 7 entries (7 files):
- Figure 3-figure supplement 5-source data 2 (blots)/DR5 HCT116 CL T1 - Annotated.zip
- Figure 3-figure supplement 5-source data 2 (blots)/DR5 HCT116 CL T1 control - Annotated.zip
- Figure 3-figure supplement 5-source data 2 (blots)/DR5 HCT116 CL T2&3 - Annotated.zip
- Figure 3-figure supplement 5-source data 2 (blots)/DR5 HCT116 CL T2&3 control - Annotated.zip
- Figure 3-figure supplement 5-source data 2 (blots)/DR5 SW620 CL - Annotated.zip
- Figure 3-figure supplement 5-source data 2 (blots)/DR5 SW620 CL control - Annotated.zip
- Figure 3-figure supplement 5-source data 2 (blots)/Figure 3-figure supplement 5-source data 2.pdf
