# Supplementary material for: Oxaliplatin resistance in colorectal cancer enhances TRAIL sensitivity via death receptor 4 upregulation and lipid raft localization
Source: eLife. 2021 Aug 3;10:e67750. doi: 10.7554/eLife.67750 (PMC8331188; doi:10.7554/eLife.67750)
Supplement: Figure 4—source data 3. [file elife-67750-fig4-data3.zip]

Archive with 7 entries (7 files):
- Figure 4-source data 3 (blots)/DR4 HCT116 LR - Annotated.zip
- Figure 4-source data 3 (blots)/DR4 HCT116 LR control - Annotated.zip
- Figure 4-source data 3 (blots)/DR4 SW620 LR T1&2 - Annotated.zip
- Figure 4-source data 3 (blots)/DR4 SW620 LR T1&2 control - Annotated.zip
- Figure 4-source data 3 (blots)/DR4 SW620 LR T3 - Annotated.zip
- Figure 4-source data 3 (blots)/DR4 SW620 LR T3 control - Annotated.zip
- Figure 4-source data 3 (blots)/Figure 4-soure data 3.pdf
