# Supplementary material for: Oxaliplatin resistance in colorectal cancer enhances TRAIL sensitivity via death receptor 4 upregulation and lipid raft localization
Source: eLife. 2021 Aug 3;10:e67750. doi: 10.7554/eLife.67750 (PMC8331188; doi:10.7554/eLife.67750)
Supplement: Figure 6—source data 3. [file elife-67750-fig6-data3.zip]

Archive with 5 entries (5 files):
- Figure 6-source data 3 (blots)/DR4 Palmytoylation T1&2 - Annotated.zip
- Figure 6-source data 3 (blots)/DR4 Palmytoylation T1&2 control - Annotated.zip
- Figure 6-source data 3 (blots)/DR4 Palmytoylation T3 - Annotated.zip
- Figure 6-source data 3 (blots)/DR4 Palmytoylation T3 control - Annotated.zip
- Figure 6-source data 3 (blots)/Figure 6-source data 3.pdf
